# Supplementary material for: A comparative analysis of metal transportomes from metabolically versatile Pseudomonas
Source: BMC Res Notes. 2008 Sep 24;1:88. doi: 10.1186/1756-0500-1-88 (PMC2573884; doi:10.1186/1756-0500-1-88)
Supplement: Additional file 1 — Catalogue of P.putida KT2440 metal transporters. Description: This catalogue was compiled for the entire complement of alkali/alkaline earth metal transporters (Na+, K+, Ca2+, Mg2+), transition metal transporters (Zn2+, Mn2+ Cu2+, Ag+, Mo2+, Fe2+, Fe3+, Ni2+, Co2+) and heavy metal transporters (Cr3+, As3+, Pb2+, Cd2+) from P.putida KT2440. Information provided in this catalogue includes the class/family/subfamily, Transporter classification number (T.C.No), TIGR locus, protein name, genomic location, orientation, length of the protein, Transmembrane domains (TMD’s), substrate and the predicted role of all the metal transporters. [file 1756-0500-1-88-S1.xls]

## Sheet: Sheet1
Catalogue of metal mtransporters from P.putida KT2440
Family	TC NO	TIGR Locus	Genomic location	Orientation	Length	Metal substrate	Annotation	Predicted Role	TMD's
I. ATP dependent
ABC family	3.A.1
ABC		PP_0118	1238592 – 124632	¬	257	Zn2+	ZnuC	Zn2+ uptake	0
IMP		PP_0117	123084 – 123866	¬	260	Zn2+	ZnuB	Zn2+ uptake	7
PBP		PP_0120	125181 – 126089	®	302	Zn2+	ZnuA	Zn2+ uptake	0
PBP		PP_1726	1925798 – 1926862	¬	354	Fe3+	Hyp	Fe3+ uptake	0
ABC		PP_2416	2762103 – 2762891	¬	262	Fe3+	Hyp	Fe3+ uptake	0
IMP		PP_2417	2762888 – 2763907	¬	339	Fe3+	Hyp	Fe3+ uptake	9
PBP		PP_2418	2763904 – 2764998	¬	364	Fe3+	Hyp	Fe3+ uptake	0
PBP		PP_3342	3779547 – 3781121	®	524	Ni2+	Nik A	Ni2+ uptake	0
IMP		PP_3343	3781123 – 3782064	®	313	Ni2+	Nik B	Ni2+ uptake	6
IMP		PP_3344	3782061 – 3782906	®	281	Ni2+	Nik C	Ni2+ uptake	5
ABC		PP_3345	3782907 – 3783677	®	256	Ni2+	Nik D	Ni2+ uptake	0
ABC		PP_3346	3783674 – 3784495	®	273	Ni2+	Nik E	Ni2+ uptake	0
PBP		PP_3801	4329654 – 4330556	®	300	Mn2+/ Zn2+	MntA	Mn2+/ Zn2+ uptake	0
ABC		PP_3802	4330553 – 4331290	®	248	Mn2+/ Zn2+	MntC	Mn2+/ Zn2+ uptake	0
IMP		PP_3803	4331299 – 4332198	®	299	Mn2+/ Zn2+	MntB	Mn2+/ Zn2+ uptake	8
PBP		PP_3828	4354041 – 4354793	®	252	Mo2+	Mod A	Mo2+ uptake	0
IMP		PP_3829	4354799 – 4355479	®	226	Mo2+	Mod B	Mo2+ uptake	5
ABC		PP_3830	4355481 – 4356572	®	363	Mo2+	Mod C	Mo2+ uptake	0
PBP		PP_4881	5549756 – 5550769	¬	337	Fe3+	Hyp	Fe3+ uptake	1
IMP		PP_4882	5550769 – 5552334	®	521	Fe3+	Hyp	Fe3+ uptake	12
PBP		PP_5135	5858951 – 5859976	¬	341	Fe3+	Hyp	Fe3+ uptake	0
IMP		PP_5136	5859995 – 5861719	¬	574	Fe3+	Hyp	Fe3+ uptake	12
ABC		PP_5137	5861721 – 5862779	¬	352	Fe3+	Hyp	Fe3+ uptake	0
IMP		PP_5195	5926263 – 5927885	¬	540	Fe3+	Hyp	Fe3+ uptake	12
PBP		PP_5196	5928038 – 5929039	¬	333	Fe3+	Hyp	Fe3+ uptake	0
PBP		PP_5165	5890823 – 5891608	¬	261	Pb2+	Hyp	Pb2+ uptake	0
P-ATPase super family	3.A.3	PP_0041	43527 – 45524	¬	665	Cd2+/Zn2+	Cad A1	Cd2+/Zn2+ uptake	6
		PP_0586	683845 – 686244	¬	799	Cu+	CuPATP1	Cu+ uptake	8
		PP_2645	3030691 – 3033453	®	920	Mg2+	Mgt B	Mg2+ transport	8
		PP_4161	4703468 – 4705162	¬	564	K+	KdpA	K+ transport	10
		PP_4159	4700835 – 4701392	¬	185	K+	Kdp C	K+ transport	1
		PP_5139	5863889 – 5866141	¬	750	Cd2+/Zn2+	Cad A2	Cd2+/Zn2+ efflux	6
		PP_4261	4845076 – 4847724	®	882	Cu+	CuPATP2	Cu+ transport	8
		PP_5394	6148147 – 6150675	¬	Point mutation	Ag+/Cu+	SilP	Ag+/Cu+ efflux	Point mutation
II Ion Channels
MIT Family	1.A.35	PP_1843	2066299 – 2067270	¬	323	Mg2+ / Co2+	Hyp	Mg2+/Co2+ transport	2
		PP_2085	2377357 – 2378355	®	332	Mg2+ / Zn2+	Cmax	Mg2+/Zn2+ transport	2
		PP_2955	3358768 – 3359679	¬	303	Mg2+ / Co2+	Hyp	Mg2+/Co2+ transport	2
VIC Super Family	1.A.1	PP_4304	4895545 – 4896366	®	273	K+	Hyp	K+ ion channel	6
III Secondary transporters
AGCS family	2.A.25	PP_0496	585326 – 586768	¬	480	Na+/alanine	Hyp	Na+/alanine symport	8
ArsB family	2.A.45	PP_1929	2175256 – 2176539	¬	427	As3+, Sb3+	ArsB1	As3+/ Sb3+ efflux	11
		PP_2717	3106061 – 3107344	¬	427	As3+, Sb3+	ArsB2	As3+/ Sb3+ efflux	11
BASS family	2.A.28	PP_0670	779515 – 780468	¬	317	Na+/bile acid	Hyp	Na+/bile acid symport	8
		PP_3247	3680755 – 3681648	¬	297	Na+/ bile acid	Hyp	Na+/bile acid symport	9
CaCA family	2.A.19	PP_0928	1070340 – 1071383	¬	347	Na+ / Ca2+	Hyp	Na+/Ca2+ exchange	10
CDF family	2.A.4	PP_0026	30431 – 31336	®	301	Co2+/Cd2+/Zn2+	CzcD	Co2+/Cd2+/Zn2+ transport	6
		PP_4774	5435820 – 5436692	®	290	Me2+	Hyp	Me2+ efflux	6
CHR family	2.A.51	PP_2556	2903572 – 2904924	¬	450	Cr3+	ChrA	Cr3+ efflux	11
CitMHS family	2.A.11	PP_0147	156417 – 157724	¬	435	Mn2+/Citrate	Hyp	Mn2+/Citrate transport	9
		PP_2057	2340778 – 2342082	¬	434	Mn2+/Citrate	Hyp	Mn2+/Citrate transport	11
CPA1 family	2.A.36	PP1467	1671079 – 1672884	¬	601	Na+/H+	Hyp	Na+/H+ antiport	12
		PP_1587	1778337 – 1780037	®	566	Na+/H+	Hyp	Na+/H+ antiport	10
		PP_4974	5665982 – 5667217	®	411	Na+/H+	Hyp	Na+/H+ antiport	13
		PP_5066	5779688 – 5781481	?	597	Na+/H+	Hyp	Na+/H+ antiport	10
CPA2 Family	2.A.37	PP_0713	828387 – 829583	®	398	K+	Hyp	K+ ion efflux	11
		PP_3311	3747012 – 3748757	¬	581	K+	Hyp	K+ ion efflux	11
		PP_5246	5986910 – 5988697	®	595	K+	KefB	K+ ion efflux	13
		PP_5355	6104688 – 6106448	¬	586	Na+/H+	Hyp	Na+/ H+ transport	17
CPA3 Family	2.A.63	PP_2230	2536120 – 2539035	¬	971	K+/H+	Hyp	K+/H+antiport	24
		PP_2228	2534100 – 2535779	¬	559	K+/H+	Hyp	K+/H+antiport	14
		PP_2229	2535776 – 2536120	¬	114	K+/H+	Hyp	K+/H+antiport	3
		PP_2227	2533615 – 2534103	¬	162	K+/H+	Hyp	K+/H+antiport	2
		PP_2226	2533340 – 2533618	¬	92	K+/H+	Hyp	K+/H+antiport	3
		PP_2225	2532978 – 2533343	¬	121	K+/H+	Hyp	K+/H+antiport	3
DAACS Family	2.A.23	PP_2443	2790333 – 2791544	¬	403	Na+/dicarboxylate	Hyp	Na+/dicarboxylate symport	9
		PP_5131	5853972 – 5855363	®	463	Na+/dicarboxylate	Hyp	Na+/dicarboxylate symport	9
DASS Family	2.A.47	PP_3931	4434872 – 4436701	®	609	Na+/sulfate	Hyp	Na+/sulfate symport	12
ESS Family	2.A.27	PP_0996	1134131 – 1135336	¬	401	Na+/glutamate	Glts	Na+/glutamate symport	10
KUP Family	2.A.72	PP_1200	1374379 – 1376289	®	636	K+	Kup	K+ uptake	12
NhaA family	2.A.33	PP_1132	1295052 – 1296245	¬	397	Na+/H+	NhaA	Na+/H+antiport	12
		PP_3958	4466257 – 4467618	®	453	Na+/H+	Hyp	Na+/H+ antiport	11
NhaB Family	2.A.34	PP_1031	4541281 – 4542783	®	500	Na+/H+	NhaB	Na+/H+ antiport	12
NiCoT Family	2.A.52	PP_2968	3371771 – 3370641	¬	377	Ni2+/Co2+	Hyp	Ni2+/Co2+ efflux	6
PNaS family	2.A.58	PP_0145	153636 – 155294	¬	552	Na+/Phosphate	Hyp	Na+/Pi co-transport	8
								co transporter
RND family	2.A.6
RND		PP_0043	46213 – 49374	¬	1053	Co2+/Zn2+/Cd2+	CzcA1	Co2+/Zn2+/Cd2+ efflux	10
RND		PP_2410	2753672 – 2756818	®	1048	Co2+/Zn2+/Cd2+	CzcA2	Co2+/Zn2+/Cd2+ efflux	10
RND		PP_3302	3735101 – 3738193	®	1030	Me2+/drug	CzcA3	Me2+/drug efflux	12
RND		PP_5173	5897825 – 5900878	¬	1017	Me2+/drug	CzcA4	Me2+/drug efflux	11
RND		PP_5387	6140255 – 6143418	®	1052	Ag+/Cu+ (?)	CusA	Ag+/Cu+ efflux	12
RND		PP_1517	17121364 – 1724429	®	1021	Me2+/drug	CzcA5	Me2+/drug efflux	12
SSS Family	2.A.21	PP_1743	1942832 – 1944496	®	554	Na+/solute	Hypothetical	Na+/solute symport	14
		PP_2797	3186382 – 3188040	®	552	Na+/solute	Hypothetical	Na+/solute symport	13
		PP_3272	3707308 – 3708870	¬	520	Na+/solute	PhaJ	Na+/solute symport	13
		PP_4524	5138907 – 5140286	®	459	Na+/pantothenate	Hypothetical	Na+/pantothenate transport	13
		PP_4946	5628632 – 5630110	¬	492	Na+/Proline	PutP	Na+/Proline transport	13
Trk Family	2.A.38	PP_3953	4458975 – 4460426	®	484	K+	Hypothetical	K+ ion uptake	12
		PP_4507	5120356 – 5121810	®	484	K+	Hypothetical	K+ ion uptake	10
ZIP family	2.A.5	PP_1836	2060439 – 2059687	¬	250	Zn2+/Mn2+	ZIP1	Zn2+/Mn2+ transport	6
		PP_0947	1091616 – 1092524	®	302	Zn2+/Mn2+	ZIP2	Zn2+/Mn2+ transport	9
IV Unclassified
ILT family	9.A.10	PP_0180	231901 – 233811	®	636	Pb2+	Hypothetical	Pb2+ uptake	8
MgtE Family	9.A.19	PP_4471	5077311 – 5078753	¬	480	Mg2+	MgtE	Mg2+ transport	5
MgtC family	9.B.20	PP_3244	3679846-3679133	¬	237	Mg2+	MgtC	Mg2+ transport	4
		PP_3541	4014112-4013594	¬	172	Mg2+	MgtC	Mg2+ transport	4
