# Supplementary material for: A comparative analysis of metal transportomes from metabolically versatile Pseudomonas
Source: BMC Res Notes. 2008 Sep 24;1:88. doi: 10.1186/1756-0500-1-88 (PMC2573884; doi:10.1186/1756-0500-1-88)
Supplement: Additional file 2 — Catalogue of P.aeruginosa PA01 metal transporters. Description: This catalogue was compiled for the entire complement of alkali/alkaline earth metal transporters (Na+, K+, Ca2+, Mg2+), transition metal transporters (Zn2+, Mn2+ Cu2+, Ag+, Mo2+, Fe2+, Fe3+, Ni2+, Co2+) and heavy metal transporters (Cr3+, As3+, Pb2+, Cd2+) from P.aeruginosa PA01. Information provided in this catalogue includes the class/family/subfamily, Transporter classification number (T.C.No), TIGR locus, protein name, genomic location, orientation, length of the protein, Transmembrane domains (TMD’s), substrate and the predicted role of all the metal transporters. [file 1756-0500-1-88-S2.xls]

## Sheet: Sheet1
Catalogue of metal transporters from Pseudomonas aeruginosa PA01
Class / Family	TC No	TIGR Locus	Genomic location	Orientation	Length	Metal	Annotation	Predicted Role	TMD's
I. ATP dependent
ABC family	3.A.1
ABC		PA1861	2020625 – 2021710	¬	361	Mo2+	Mod C	Mo2+ uptake	0
IMP		PA1862	2021712 – 2022398	¬	228	Mo2+	Moc B	Mo2+ uptake	5
PBP		PA1863	2022411 – 2023166	¬	251	Mo2+	Mod A	Mo2+ uptake	0
PBP		PA2407	2690159 – 2691112	®	317	Mn2+/Zn2+	MntA1	Mn2+/Zn2+ uptake	1
ABC		PA2408	2691109 – 2691864	®	251	Mn2+/Zn2+	MntC1	Mn2+/Zn2+ uptake	0
IMP		PA2409	2691861 – 2692766	®	301	Mn2+/Zn2+	MntB1	Mn2+/Zn2+ uptake	8
PBP		PA2410	2692763 – 2693680	®	305	Mn2+/Zn2+	MntA2	Mn2+/Zn2+ uptake	0
ABC		PA2912	3268056 – 3268829	®	257	Fe3+	Hypothetical	Fe3+ uptake	0
IMP		PA2914	3269794 – 3270825	®	343	Fe3+	Hypothetical	Fe3+ uptake	8
PBP		PA2913	3268826 – 3269797	®	323	Fe3+	Hypothetical	Fe3+ uptake	0
ABC		PA3394	3800198 – 3801112	®	304	Cu2+	Hypothetical	Cu2+ uptake	0
IMP		PA3395	3801103 – 3801930	®	275	Cu2+	NosY	Cu2+ uptake	6
PBP		PA3393	3798915 – 3800201	®	428	Cu2+	NosD	Cu2+ uptake	0
IMP		PA4688	5258723 – 5260261	®	512	Fe3+	HitB	Fe3+ uptake	12
PBP		PA4687	5257675 – 5258702	®	335	Fe3+	HitA	Fe3+ uptake	0
PBP		PA2377	2628225 – 2629499	®	424	Fe3+	Hypothetical	Fe3+ uptake	0
IMP		PA5216	5872899 – 5874518	¬	539	Fe3+	Hypothetical	Fe3+ uptake	12
PBP		PA4045	4528781 – 4529578	¬	265	Fe3+	Hypothetical	Fe3+ uptake	0
PBP		PA5217	5874586 – 5875584	¬	332	Fe3+	Hypothetical	Fe3+ uptake	0
ABC		PA5500	6192681 – 6193490	®	269	Zn2+	Znu C	Zn2+ uptake	0
IMP		PA5501	6193483 – 6194271	®	262	Zn2+	Znu B	Zn2+ uptake	8
PBP		PA5498	6191185 – 6192108	¬	307	Zn2+	ZnuA	Zn2+ uptake	0
P-ATPase superfamily	3.A.3
		PA1549	1684941 – 1687376	¬	811	Cu2+	CuPATP2	Me2+ transport	8
		PA1633	1776045 – 1777739	®	564	K+	Kd	K+ transport	10
		PA1634	1777751 – 1779823	®	690	K+	Kdp B	K+ transport	7
		PA1635	1779877 – 1780428	®	183	K+	Kdp C	K+ transport	1
		PA2435	2730517 – 2732502	¬	661	Cd2+	CadA2	Cu2+ transport	6
		PA3690	4131535 – 4133757	®	740	Cd2+	CadA1	Cd2+ transport	5
		PA3920	4389230 – 4391608	®	792	Cu2+	CuPATP1	Cu2+ transport	8
		PA4825	5415412 – 5418123	¬	903	Mg2+	MgtA	Mg2+ transport	8
		PA1429	1555012 – 1557720	®	902	Ca2+	Hypothetical	Ca2+transport	10
II Ion Channels
MIT family	1.A.35	PA1773	1918275 – 1919273	®	332	Mg2+/ Co2+	Hypothetical	Mg2+/ Co2+ uptake	2
		PA1873	2034918 – 2035940	¬	346	Mg2+/ Co2+	Hypothetical	Mg2+/ Co2+ uptake	2
		PA5268	5933687 - 5934667	¬	326	Mg2+/ Co2+	Cor A	Mg2+/ Co2+ uptake	2
VIC super family	1.A.1	PA0742	809574 – 809882	¬	102	K+	Hypothetical	K+ ion transport	3
		PA1496	1623864 – 1624715	¬	283	K+	Hypothetical	Probable K+ channel	6
MScS family	1.A.23	PA5022	5649521-5652877	®	1118	K+	KefA	Probable K+ channel	11
III Secondary transporters
AGCS family	2.A.25	PA2252	2479299 – 2480744	®	481	Na+/Ala/Gly	Hypothetical	Na+/Ala/Gly transport	8
								symporter
		PA2533	2860408 – 2861757	¬	449	Na+/Ala/Gly	Hypothetical	Na+/Ala/Gly transport	10
								symporter
		PA3641	4078807 – 4080222	®	471	Na+/Alanine	Hypothetical	Na+/alanine transport	9
								Symporter
ArsB family	2.A.45	PA2278	2506978 – 2508261	®	427	As3+	Ars B	As3+ transport	11
BASS family	2.A.28	PA1650	1797058 – 1797951	¬	297	Na+	Hypothetical	Bile acid: Na+symport	9
		PA2026	2218098 – 2215099	®	333	Na+/ bile acid	Hypothetical	Bile acid: Na+symport	8
		PA3264	3652062 – 3652997	¬	311	Na+/ bile acid	Hypothetical	Bile acid: Na+symport	8
CDF family	2.A.4	PA0397	438938 – 439837	¬	299	Me2+	Hypothetical	Me2+ Efflux	5
		PA1297	1407951 – 1408931	¬	326	Me2+	Hypothetical	Me2+ Efflux	6
		PA3963	4442957 – 4443853	®	298	Me2+	Hypothetical	Me2+ Efflux	6
Chr family	2.A.51	PA4289	4811395 – 4812600	®	401	Cr3+	Hypothetical	Cr transport	10
CPA1 family	2.A.36	PA2135	2350089 – 2351453	®	454	Na+/H+	Hypothetical	Na+/H+exchange	11
		PA3660	4100103 – 4101848	¬	581	Na+/H+	Hypothetical	Na+/H+antiport	11
		PA3739	4191726 – 4193561	®	611	Na+/H+	Hypothetical	Na+/H+antiport	12
		PA3887	4352827 – 4354101	¬	424	Na+/H+	NhaP	Na+/H+antiport	13
		PA5021	5647813 – 5469429	®	538	Na+/H+	Hypothetical	Na+/H+antiport	9
CPA2 family	2.A.37	PA1207	1306059 – 1307900	®	613	K+	KefB	K+efflux	12
		PA5518	62100624 – 6211767	¬	567	K+	Hypothetical	K+efflux	12
		PA5529	6221100 – 6222857	®	585	Na+/H+	Hypothetical	Na+/H+antiport	15
CPA3 family	2.A.63	PA1057	1146693 – 1147217	®	174	Na+/H+	ShaE	Na+/H+antiport	3
		PA1058	1147202 – 1147471	®	89	Na+/H+	ShaF	Na+/H+antiport	3
		PA1059	1147468 – 1147815	®	115	Na+/H+	ShaG	Na+/H+antiport	3
		PA1056	1145197 – 1146696	®	499	Na+/H+	ShaD	Na+/H+antiport	14
		PA1055	1144862 – 1145200	®	112	Na+/H+	ShaC	Na+/H+antiport	3
		PA1054	1142061 – 1144862	®	933	Na+/H+	ShaAB	Na+/H+anti port	25
DAACS family	2.A.23	PA2042	2234080-2235309	®	409	Na+/dicarboxylate	Hypothetical	Na+/dicarboxylate transport	9
DASS family	2.A.47	PA3839	4300116-4301948	®	610	Na+/sulfate	Hypothetical	Na+/sulfate transport	11
ESS family	2.A.27	PA3176	3566162 – 3567376	®	404	Na+/glutamate	Glts	Na+/glutamate symport	11
KUP family	2.A.72	PA0917	1000013 – 1001917	®	634	K+	KuP	K+ transport	12
MSS family	2.A.70	PA0215	243431 – 243835	®	134	Malonate/Na+	Hypothetical	Malonate/Na+ transport	4
								symporter
		PA0216	243841 – 244605	®	254	Malonate/Na+	Hypothetical	Malonate/Na+ transport	8
								symporter
NhaB family	2.A.34	PA1820	1978439 – 1979941	¬	500	Na+/H+	NhaB	Na+/H+ transport	11
								antiporter
Nramp family	2.A.55	PA0809	886160 – 887476	¬	438	Mn2+	MntH1	Mn2+ uptake	9
		PA4334	4863272 – 4864528	¬	418	Mn2+	MntH2	Mn2+ uptake	10
PNaS family	2.A.58	PA4822	5412568 – 5414235	¬	555	Na+/Phosphate	Hypothetical	Na+/Phosphate co transport	9
								symporter
		PA5473	6162220 – 6163968	®	582	Na+/Phosphate	Hypothetical	Na+/Phosphate co transport	8
								symporter
RND family	2.A.6	PA0158	179522 – 182569	®	1015	Me2+	CzcA1	Me2+ efflux	11
		PA2520	2837333 – 2840488	¬	1051	Me2+	CzcA2	Cu transporter	10
SSS Family	2.A.21	PA0287	322175 – 323560	®	461	Na+/Pantothenate	Hypothetical	Na+/solute symport	13
		PA0783	855277 – 856797	®	506	Na+/Proline	Putp	Na+/Proline symport	13
TRK family	2.A.38	PA3210	3598932 – 3600386	®	484	K+	TrkH	K+ uptake	12
ZIP family	2.A.5	PA4467	4996487 – 4997419	¬	310	Zn2+	ZIP2	Zn2+ transport	9
IV Unclassified
FeoB family	9.A.8	PA4358	4884960 – 4887260	¬	766	Fe2+	FeoB	Fe2+ transport	9
ILT family	9.A.10	PA5248	5908396 – 5910297	¬	633	Pb2+	Hypothetical	Pb2+ transport	7
MgtE family	9.A.19	PA0913	996038 – 997486	®	482	Mg2+	MgtE	Mg2+ transport	3
MgtC family	9.B.20	PA4635	5203667-5204371	®	234	Mg2+	MgtC	Mg2+ transport	4
