# Supplementary material for: A comparative analysis of metal transportomes from metabolically versatile Pseudomonas
Source: BMC Res Notes. 2008 Sep 24;1:88. doi: 10.1186/1756-0500-1-88 (PMC2573884; doi:10.1186/1756-0500-1-88)
Supplement: Additional file 3 — Catalogue of P.fluorescens Pf-5 metal transporters. Description: This catalogue was compiled for the entire complement of alkali/alkaline earth metal transporters (Na+, K+, Ca2+, Mg2+), transition metal transporters (Zn2+, Mn2+ Cu2+, Ag+, Mo2+, Fe2+, Fe3+, Ni2+, Co2+) and heavy metal transporters (Cr3+, As3+, Pb2+, Cd2+) from P.fluorescens Pf-5. Information provided in this catalogue includes the class/family/subfamily, Transporter classification number (T.C.No), TIGR locus, protein name, genomic location, orientation, length of the protein, Transmembrane domains (TMD’s), substrate and the predicted role of all the metal transporters. [file 1756-0500-1-88-S3.xls]

## Sheet: Sheet1
Catalogue of metal transporters from Pseudomonas fluorescens Pf5
Family Sub family	TC No.	TIGR Locus	Genomic Location	Orientation	Length	Metal substrate	Annotation	Predicted Role	TMD’s
					( AA)
I ATP Dependent	3.A.1
ABC family
ABC		PFL_0077	75056–75841	¬	261	Zn2+	ZnuC	Zn2+ uptake	0
IMP		PFL_0076	74275–75063	¬	262	Zn2+	ZnuB	Zn2+ uptake	7
PBP		PFL_0079	76381–77310	®	309	Zn2+	ZnuA	Zn2+ uptake	1
PBP		PFL_2238	2500973–2501890	¬	305	Fe3+	Hyp	Fe3+ uptake	0
ABC		PFL_3040	3506142–3507206	®	354	Fe3+	FbpC	Fe3+ uptake	0
IMP		PFL_3039	3504535 – 3506145	®	536	Fe3+	FbpB	Fe3+ uptake	12
PBP		PFL_3038	3503517 – 3504530	®	337	Fe3+	Hyp	Fe3+ uptake	0
ABC		PFL_4864	5606966 – 5608063	®	365	Fe3+	Hyp	Fe3+ uptake	0
IMP		PFL_5963	6778719 – 6780404	¬	561	Fe3+	FbpB	Fe3+ uptake	12
PBP		PFL_5964	6780576 – 6781577	¬	377	Fe3+	Hyp	Fe3+ uptake	0
IMP		PFL_0573	668011 – 669549	¬	512	Fe3+	FbpB	Fe3+ uptake	12
PBP		PFL_0574	669576 – 670601	¬	341	Fe3+	Hyp	Fe3+ uptake	0
ABC		PFL_4391	5099660 – 5100649	®	329	Fe3+	PotA	Fe3+ uptake	0
ABC		PFL_4389	5098031 – 5098876	®	281	Fe3+	CysT	Fe3+ uptake	6
IMP		PFL_4390	5098863 – 5099663	®	266	Fe3+	PotC	Fe3+ uptake	7
PBP		PFL_4387	5096036 – 5097103	®	355	Fe3+	Hypothetical	Fe3+ uptake	0
ABC		PFL_4174	4846918 – 4847661	®	247	Mn2+/Zn2+	MntC1	Mn2+/Zn2+ uptake	0
IMP		PFL_4175	4847661 – 4848560	®	299	Mn2+/Zn2+	MntB1	Mn2+/Zn2+ uptake	8
PBP		PFL_4176	4848561 – 4849544	®	327	Mn2+/Zn2+	MntA1	Mn2+/Zn2+ uptake	0
PBP		PFL_4173	4845986 – 4846921	®	311	Mn2+/Zn2+	MntA2	Mn2+/Zn2+ uptake	1
ABC		PFL_6178	7015641 – 7016306	®	221	Mn2+/Zn2+	MntC3	Mn2+/Zn2+ uptake	0
IMP		PFL_6179	7016306 – 7017172	®	288	Mn2+/Zn2+	MntB3	Mn2+/Zn2+ uptake	8
PBP		PFL_6180	7017184 – 7018068	®	294	Mn2+/Zn2+	MntA3	Mn2+/Zn2+ uptake	0
ABC		PFL_3414	3932451 – 3933533	®	360	Mo2+	CysA	Mo2+ uptake	0
IMP		PFL_3413	3931766 – 3932446	®	226	Mo2+	CysT	Mo2+ uptake	5
PBP		PFL_3412	3930998 – 3931765	®	255	Mo2+	ModA	Mo2+ uptake	0
P-ATPase family	3.A.3
		PFL_1915	2134714–2137050	¬	778	Cu+	CuPATP1	Cu+ transport	8
		PFL_3349	3866327–3869038	®	903	Mg2+	Hypothetical	Mg2+ transport	8
		PFL_4078	4703067 – 4705832	¬	921	Mg2+	Hypothetical	Mg2+ transport	8
		PFL_4297	4993974–4995668	¬	564	K+	KdpA1	K+ ion uptake	10
		PFL_4296	4991879–4993963	¬	694	K+	KdpB1	K+ ion uptake	7
		PFL_4295	4991298 – 4991843	¬	181	K+	KdpC1	K+ ion uptake	1
		PFL_4573	5283950– 5285656	¬	568	K+	KdpA2	K+ ion uptake	11
		PFL_4572	5283257– 5283940	¬	227	K+	KdpC2	K+ ion uptake	1
		PFL_4571	5281172 –5283244	¬	690	K+	KdpB2	K+ ion uptake	7
		PFL_5892	6701491–6703947	¬	818	Cd2+	CadA1	Cd2+/Zn2+ transport	5
		PFL_6191	7027796–7029700	¬	634	Cd2+	CadA2	Cd2+ transport	7
		PFL_0710	824860 –827256	¬	798	Cu+	CuPATP2	Cu+ transport	8
II Ion Channels
MIT Family	1.A.35	PFL_1838	2039023 – 2039994	¬	323	Mg2+/ Co2+	CorA	Mg2+/ Co2+ transport	2
		PFL_1872	2081891– 2082886	®	331	Mg2+/ Co2+	Hypothetical	Mg2+/ Co2+ transport	2
		PFL_4545	5257677 – 5258699	®	340	Mg2+/ Co2+	Hypothetical	Mg2+/ Co2+ transport	2
MScS family	1.A.23	PFL_0487	555225 – 558578	¬	1117	K+	KefA	K+ ion efflux	11
VIC super family	1.A.1	PFL_1695	1895718–1896542	¬	274	K+	Hypothetical	K+ ion channel	6
III Secondary Transporters
AGCS Family	2.A.25	PFL_6139	6970423– 6971862	®	479	Na+/ Alanine	Hypothetical	Na+/ Alanine Symporter	8
ArsB Family	2.A.45	PFL_2185	2440744– 2442027	¬	427	As3+	Hypothetical	As3+ efflux	11
		PFL_3288	3795904– 3797190	¬	428	As3+	Hypothetical	As3+ efflux	11
BASS family	2.A.28	PFL_3827	4425338 – 4426336	®	332	Na+/bile acid	Hypothetical	Na+/ bile acid symporter	7
		PFL_4407	5114321 – 5115286	®	321	Na+/bile acid	Hypothetical	Na+/bile acid symporter	8
CaCA family	2.A.19	PFL_0891	1034464 – 1035504	¬	346	Na+/Ca2+	Hypothetical	Na+/Ca2+ exchanger	10
		PFL_0722	837212 – 838363	®	383	H+/Ca2+	Hypothetical	Ca2+/H+ antiporter	11
CDF family	2.A.4	PFL_2508	2773780 – 2774778	®	332	Me2+	Hypothetical	Me2+ efflux	6
		PFL_5222	5981377 – 5982273	¬	298	Co2+/Zn2+/Cd2+	Czc	Co2+/Zn2+/Cd2+efflux	5
		PFL_5419	6187948 – 6188844	®	298	Me2+	Hypothetical	Me2+ efflux	6
		PFL_0604	704997 - 705902	®	301	Me2+	Hypothetical	Me2+ efflux	6
CHR family	2.A.51	PFL_3149	3623741 – 3624928	¬	395	Cr3+	Hypothetical	Cr3+ uptake	10
CitMHS family	2.A.11	PFL_2499	276702 – 2768366	®	434	Mg2+/citrate	Hypothetical	Mg2+/citrate transport	13
		PFL_4359	5064377 – 5065672	¬	431	Mg2+/citrate	Hypothetical	Mg2+/citrate transport	11
		PFL_0105	107319 – 108626	¬	435	Mg2+/citrate	Hypothetical	Mg2+/citrate transport	12
CPA1 family	2.A.36	PFL_1100	1254753 - 1256513	¬	586	Na+/H+	Hypothetical	Na+/H+ antiport	11
		PFL_1172	1340981 – 1342669	®	562	Na+/H+	Hypothetical	Na+/H+ antiport	12
		PFL_4741	5478387 – 5479724	®	445	Na+/H+	Hypothetical	Na+/H+ antiport	10
		PFL_5795	6602039 – 6603298	®	419	Na+/H+	Hypothetical	Na+/H+ antiport	12
		PFL_0488	558641 – 560383	¬	580	Na+/H+	Hypothetical	Na+/H+ antiport	12
CPA2 FAMILY	2.A.37	PFL_2495	2761420 – 2763243	¬	607	K+	Hypothetical	K+ ion efflux	12
		PFL_3608	4162789 – 4164024	®	411	Na+/H+	Hypothetical	Na+/H+ transport	11
		PFL_4229	4917009 – 4918964	®	651	K+	KefB	K+ ion efflux	11
		PFL_6166	7003717 – 7005480	¬	587	Na+/H+	Hypothetical	Na+/H+ transport	17
CPA3 FAMILY	2.A.63	PFL_2611	2886626 – 2889544	¬	972	K+	Hypothetical	K+ efflux	25
		PFL_2610	2886282 – 2886626	¬	114	K+	Hypothetical	K+ efflux	3
		PFL_2609	2884597 – 2886285	¬	562	K+	MnhD	K+ efflux	13
		PFL_2608	2884112 – 2884600	¬	162	K+	Hypothetical	K+ efflux	1
		PFL_2607	2883837 – 2884115	¬	92	K+	Hypothetical	K+ efflux	3
		PFL_2606	2883472 – 2883840	¬	122	K+	Hypothetical	K+ efflux	3
DAACS family	2.A.23	PFL_4000	4615597 – 4616898	®	433	Na+/dicarboxylate	Hypothetical	Na+/dicarboxylate symport	9
		PFL_5882	6689823 – 6691214	®	463	Na+/dicarboxylate	GltP	Na+/dicarboxylate	10
								symport
		PFL_0095	95568 – 96899	®	443	H+/Na+: glutamate	GltT	Na+/glutamate symport	8
DASS family	2.A.47	PFL_2538	2807947 – 2809596	®	549	Na+/Sulfate	Hypothetical	Na+/Sulfate transport	13
ESS FAMILY	2.A.27	PFL_0350	404218 – 405435	®	405	Na+/glutamate	Glts	Na+/glutamate transport	11
KUP family	2.A.72	PFL_1248	1417945 – 1419846	®	633	K+	Hypothetical	K+ uptake	12
MSS family	2.A.70	PFL_5812	6620042 – 6620806	¬	254	Malonate/Na+	MadM	Malonate/Na+ transport	8
		PFL_5813	6620808 – 6621317	¬	169	Malonate/Na+	Hyp	Malonate/Na+ transport	4
NhaA family	2.A.33	PFL_1286	1455886 – 1457073	¬	395	Na+/H+	nhaA	Na+/H+ antiport	11
NhaB family	2.A.34	PFL_3141	3613334 – 3614836	®	500	Na+/H+	Hypothetical	Na+/H+ antiport	13
Nramp family	2.A.55	PFL_2262	25223926 – 2525245	®	439	Mn2+	MntH	Mn2+ transport	9
NSS family	2.A.22	PFL_0820	948531 – 949988	®	485	Na+	Hypothetical	Na+ symport	11
PNaS family	2.A.58	PFL_3351	3869392 – 3871095	®	567	Na+/ Po43-	Hypothetical	Na+/Pi co-transport	9
		PFL_0103	104609 – 106267	¬	552	Na+/ Po43-	Hypothetical	Na+/Pi co-transport	6
RND family	2.A.6	PFL_2558	2833128 – 2836649	¬	1073	Me2+	Hypothetical	Cation efflux	10
		PFL_5218	5974474 – 5977611	¬	1045	Me2+	Hypothetical	Cation efflux	12
SSS family	2.A.21	PFL_1573	1770471 – 1771850	¬	459	Na+/solute	Hypothetical	Na+/solute symport	13
		PFL_1712	1914764 – 1916422	®	552	Na+/solute	Hypothetical	Na+/solute symport	14
		PFL_0326	375597 – 377069	¬	490	Na+/solute	Hypothetical	Na+/symport	13
		PFL_0496	573654 – 575138	®	494	Na+/proline	Hypothetical	Na+/proline symport	12
Trk family	2.A.38	PFL_1589	1786945 – 1788399	¬	484	K+	TrkH	K+ ion uptake	10
ZIP family	2.A.5	PFL_4718	5455277 – 5454348	¬	309	Zn2+/Mn2+	ZIP1	Zn2+/Mn2+ uptake	8
		PFL_0910	1055932 – 1056789	®	285	Zn2+/Mn2+	ZIP2	Zn2+/Mn2+ uptake	9
V Unclassified
ILT super family	9.A10	PFL_3255	3758556 – 3759704	®	282	Fe2+	OFeT	Iron tranport	7
		PFL_5990	6809594 – 6811492	¬	632	Pb2+	Hyp	Lead uptake	8
MgtE family	9.A.19	PFL_4499	5211554 – 5212996	¬	480	Mg2+	MgtE	Mg2+ transport	5
MgtC family	9.B.20	PFL_4077	4702862 – 4702146	¬	238	Mg2+	MgtC1	Mg2+ transport	4
		PFL_2871	3207665–3208168	®	167	Mg2+	MgtC2	Mg2+ transport	5
