# Supplementary material for: A comparative analysis of metal transportomes from metabolically versatile Pseudomonas
Source: BMC Res Notes. 2008 Sep 24;1:88. doi: 10.1186/1756-0500-1-88 (PMC2573884; doi:10.1186/1756-0500-1-88)
Supplement: Additional file 4 — Catalogue of P.syringae DC3000 metal transporters. Description: This catalogue was compiled for the entire complement of alkali/alkaline earth metal transporters (Na+, K+, Ca2+, Mg2+), transition metal transporters (Zn2+, Mn2+ Cu2+, Ag+, Mo2+, Fe2+, Fe3+, Ni2+, Co2+) and heavy metal transporters (Cr3+, As3+, Pb2+, Cd2+) from P.syringae DC3000. Information provided in this catalogue includes the class/family/subfamily, Transporter classification number (T.C.No), TIGR locus, protein name, genomic location, orientation, length of the protein, Transmembrane domains (TMD’s), substrate and the predicted role of all the metal transporters. [file 1756-0500-1-88-S4.xls]

## Sheet: Sheet1
Catalogue of metal transporters from Pseudomonas syringae DC3000
Family	TC No	TIGR Locus	Genomic location	Orientation	Length	Metal Substrate	Annotation		Predicted role	TMD's
I. ATP dependent
ABC family	3.A.1
ABC		PSPTO_ 4165	4691941 – 4693002	®	353	Fe3+	Hypothetical		Fe3+ uptake	0
IMP		PSPTO_ 0315	342066 – 343682	®	538	Fe3+	Hypothetical		Fe3+ uptake	12
PBP		PSPTO_ 0314	340857 – 341858	®	333	Fe3+	Hypothetical		Fe3+ uptake	0
ABC		PSPTO_ 3258	3682282 – 3683073	®	263	Fe3+	Hypothetical		Fe3+ uptake	0
IMP		PSPTO_3257	3681275 – 3682285	®	336	Fe3+	Hypothetical		Fe3+ uptake	9
PBP		PSPTO_ 3256	3680085 – 3681266	®	393	Fe3+	Hypothetical		Fe3+ uptake	0
ABC		PSPTO_ 3882	4393656 – 4394645	®	329	Fe3+	Hypothetical		Fe3+ uptake	0
IMP		PSPTO_ 3881	4392857 – 4393654	®	265	Fe3+	Hypothetical		Fe3+ uptake	7
IMP		PSPTO_ 3880	4383028 – 4392870	®	280	Fe3+	Hypothetical		Fe3+ uptake	7
PBP		PSPTO_ 3878	4390080 – 4391147	®	355	Fe3+	Hypothetical		Fe3+ uptake	0
ABC		PSPTO_ 0489	535225 – 536268	®	347	Fe3+	Hypothetical		Fe3+ uptake	0
IMP		PSPTO_ 0488	534434 – 535228	®	264	Fe3+	Hypothetical		Fe3+ uptake	6
IMP		PSPTO_ 0487	533568 – 534437	®	289	Fe3+	Hypothetical		Fe3+ uptake	6
PBP		PSPTO_ 0486	532567 – 533568	®	333	Fe3+	Hypothetical		Fe3+ uptake	0
ABC`		PSPTO_ 2633	2926602 – 2927351	®	249	Mn2+	MntC1		Mn2+ uptake	0
IMP		PSPTO_ 2634	2927348 – 2928217	®	289	Mn2+	MntB1		Mn2+ uptake	8
PBP		PSPTO_ 2635	2928229 – 2929125	®	298	Mn2+	MntA1		Mn2+ uptake	0
ABC`		PSPTO_ 2140	2324704 – 2325456	¬	250	Mn2+	MntC2		Mn2+ uptake	0
IMP		PSPTO_ 2139	2323805 – 2324704	¬	299	Mn2+	MntB2		Mn2+ uptake	8
PBP		PSPTO_ 2138	2322875 – 2323804	¬	309	Mn2+	MntA2		Mn2+ uptake	0
PBP		PSPTO_ 2141	2325453 – 2326406	¬	317	Mn2+	MntA3		Mn2+ uptake	1
PBP		PSPTO_ 3335	3772772 – 3773551	¬	259	Mo2+	ModA1		Mo2+ uptake	0
ABC		PSPTO_ 2975	3343791 – 3344879	®	362	Mo2+	Mod C2		Mo2+ uptake	0
IMP		PSPTO_ 2974	3343107 – 3343787	®	226	Mo2+	Mod B2		Mo2+ uptake	5
PBP		PSPTO_ 2973	3342393 – 3343106	®	237	Mo2+	Mod A		Mo2+ uptake	0
ABC		PSPTO_3091	3473979 – 3475625	®	548	Oligopeptide / Ni2+	NikC		Ni2+ uptake	0
IMP		PSPTO_ 3089	3472110 – 3473060	®	316	Oligopeptide / Ni2+	Nik B1		Ni2+ uptake	5
IMP		PSPTO_ 3090	3473065 – 3473982	®	305	Oligopeptide / Ni2+	Nik B2		Ni2+ uptake	6
PBP		PSPTO_ 3088	3470485 – 3472113	®	542	Oligopeptide / Ni2+	NikA		Ni2+ uptake	0
ABC		PSPTO_ 5266	5987120– 5987914	¬	264	Zn2+	ZnuC		Zn2+ uptake	0
IMP		PSPTO_ 5265	5986339–5987127	¬	262	Zn2+	ZnuB		Zn2+ uptake	7
PBP		PSPTO_ 5268	5988464–5989399	®	311	Zn2+	ZnuA		Zn2+ uptake	1
P- ATPase Super family
	3.A.3	PSPTO_ 5279	6003536 – 6005794	¬	752	Cd2+	CadA1		Cd2+ transport	5
		PSPTO_ 5532	6298291 – 6300216	¬	641	Cd2+	CadA2		Cd2+ transport	7
		PSPTO_ 0750	796999 – 799197	¬	732	Cu+	CuPATP1		Cu+ transport	8
		PSPTO_ 2244	2485740 – 2486312	®	190	K+	KdpC		K+ transport	1
		PSPTO_ 2243	2483607 – 2485685	®	692	K+	KdpB		K+ transport	7
		PSPTO_ 2242	2481902 – 2483596	®	564	K+	KdpA		K+ transport	10
		PSPTO_ 1996	2179397 – 2181868	¬	823	Cu+	CuPATP2		Cu+ transport	7
II IonChannel
MIT family	1.A.35	PSPTO_ 2295	2539902 – 2540897	®	331	Mg2+	CmaX		Mg2+ transport	2
		PSPTO_ 2798	3120003 – 3120638	¬	211	Mg2+/Co2+	Hypothetical		Mg2+/Co2+ transport	2
		PSPTO_ 3701	4173317 – 4174336	®	339	Mg2+/Co2+	Hypothetical		Mg2+/Co2+ transport	2
		PSPTO_ 2064	2244569 – 2245540	¬	323	Mg2+/Co2+	Hypothetical		Mg2+/Co2+ transport	2
VIC family	1.A.1	PSPTO_ 3624	4085993 – 4086826	®	277	K+	Hypothetical		K+ ion channel	6
		PSPTO_ 3784	4286799 – 4287774	¬	341	K+	Hypothetical		K+ ion channel	2
MScS family	1.A.23	PSPTO_5024	5719482-5722886	®	1134	K+		KefA	K+ efflux	11
III Secondary transporters
AGCS family	2.A.25	PSPTO_ 5500	6265312 – 6266763	®	483	Na+/Alanine		Hypothetical	Na+/ Alanine transport	10
ArsB family	2.A.45	PSPTO_ 3798	4300065 – 4301345	¬	426	As3+		ArsB	As3+ transport	11
BASS family	2.A.28	PSPTO_ 3898	4409447 – 4410394	®	315	Na+/bile acid		Hypothetical	Na+/bile acid symport	8
CaCA family	2.A.19	PSPTO_ 0764	812170 – 813267	®	365	Ca2+/H+		ChaA	Ca2+/H+ antiport	9
		PSPTO_ 4477	5041338 – 5042369	®	343	Na+/Ca2+		YrbG	Na+/Ca2+ exchange	11
CDF family	2.A.4	PSPTO_ 4790	5429235 - 5430128	®	297	Me2+		Hypothetical	Cation efflux	6
CitMHS family	2.A.11	PSPTO_ 0062	83552 – 84859	¬	435	Mg2+/citrate		Hypothetical	Mg2+/citrate transport
								Hypothetical	Mg transport	12
CPA1 family	2.A.36	PSPTO_ 0366	400609 – 401868	¬	419	Na+ / H+		Hypothetical	Na+/H+ antiport	12
		PSPTO_ 2517	2779927 –2781276	¬	449	Na+ / H+		Hypothetical	Na+/H+ exchange	10
		PSPTO_ 5023	5717662 – 5719458	®	598	Na+ / H+		Hypothetical	Na+/H+ exchange	12
CPA2 family	2.A.37	PSPTO_ 4259	4798755 – 4800578	®	607	K+		kefC	K+ efflux	12
		PSPTO_ 2355	2609648– 2611456	¬	602	K+		hyp	K+ efflux	12
		PSPTO_ 5519	6285870 – 6287633	¬	587	Na+ / H+		Hypothetical	Na+/H+ exchange	15
CPA3 family	2.A.63	PSPTO_ 3472	3920849 – 3921193	®	114	K+/H+		Hypothetical	K+ efflux	3
										13
		PSPTO_ 3473	3921199 - 3922875	®	558	K+/H+		Hypothetical	K+ efflux	13
		PSPTO_ 3474	3922812 – 3923360	®	162	K+/H+		Hypothetical	K+ efflux	2
		PSPTO_ 3475	3923357 – 3923635	®	92	K+/H+		Hypothetical	K+ efflux	3
		PSPTO_ 3476	3923632 – 3924012	®	126	K+/H+		Hypothetical	K+ efflux	3
KUP family	2.A.72	PSPTO_ 3993	4503214 – 4505109	¬	631	K+		Kup	K+ ion uptake	12
	2.A.33	PSPTO_ 5174	5890298 – 5891453	®	391	Na+/H+		NhaA-2	Na+/H+ antiport	11
NhaA family		PSPTO_ 4533	5120036 – 5121214	¬	392	Na+/H+		NhaA-1	Na+/H+ antiport	11
Nramp family	2.A.55	PSPTO_ 5377	6109369 – 6110601	®	410	Na+/Proline		MntH3	Na+/proline transport	11
		PSPTO_ 2464	2720385 – 2721689	¬	434	Mn2+/Fe2+		MntH1	Mn2+/Fe2+ transport	11
		PSPTO_ 2499	2762823 – 2764055	®	410	Mn2+		MntH2	Mn2+ transport	11
NiCoT family	2.A.52	PSPTO_4280	4820934 – 4821812	®	292	Ni2+/Co2+	can	RcnA	Ni2+/Co2+efflux	6
NSS family	2.A.22	PSPTO_ 4514	5083497 – 5084900	¬	467	Na+		Hypothetical	Na+ dependent transport	11
PNAS family	2.A.58	PSPTO_ 0118	141265 – 142917	®	550	Na+ / Phosphate		Hypothetical	Na+/Pi Co-transport	8
SSS family									co transporter	14
	2.A.21	PSPT0_1624	1780575 - 1782233	®	552	Na+/solute		Hypothetical	Na+/ solute symport	14
		PSPT0_5016	5702150 – 5703637	¬	495	Na+/Proline		Hypothetical	Na+/proline transport	12
		PSPT0_3186	3576922 – 3578451	¬	509	Na+/Proline		Hypothetical	Na+/solute symport	13
Trk family	2.A.38	PSPT0_1801	19727879 – 1974333	¬	484	K+		TrkH	K+ uptake	10
ZIP family	2.A.5	PSPTO_2053	2234261-2233344	¬	305	Zn2+/Mn2+		Hypothetical	Zn2+/Mn2+ transport	7
IV Unclassified
ILT Super family	9.A.10	PSPT0_0141	163941 – 165839	®	632	Pb2+		PbrT1	Pb2+ uptake	8
		PSPT0_3596	4056266 – 4057120	®	284	Pb2+		PbrT2	Pb2+ uptake	7
MgtE family	9.A.19	PSPT0_1846	2016109 – 2017551	®	480	Mg2+		MgtE	Mg2+ transport	5
