# Supplementary material for: A comparative analysis of metal transportomes from metabolically versatile Pseudomonas
Source: BMC Res Notes. 2008 Sep 24;1:88. doi: 10.1186/1756-0500-1-88 (PMC2573884; doi:10.1186/1756-0500-1-88)
Supplement: Additional file 5 — Sequence Cluster Analysis for detection of paralogs from four Pseudomonas spp. Description: This data provides evidence for the paralogous nature of metal transporters from various metal transporter families. [file 1756-0500-1-88-S5.xls]

## Sheet: Sheet1
Sequence Cluster Analysis for detection of paralogs from four Pseudomonas spp
Organism	P.putida KT2440
Sequence Cluster	Entries of metal transporters	Transporter family	Predicted Role
Cluster 373	PP_0120, PP_3801	ABC	Zn2+, Zn2+/Mn2+ transport
Cluster 8	PP_1726, PP_4881, PP_5135, PP_5196	ABC	Fe3+ transport
Cluster 119	PP_0041,PP_5139,PP_0586, PP_2645, PP_4261	P-type ATPase	Cd2+, Cu2+, Mg2+, Me2+ transport
Cluster 244	PP_1843, PP_2085	MIT	Mg2+/Co2+, Mg2+/Zn2+ transport
Cluster 408	PP_1929, PP_2717	ArsB	As3+/Sb3+ transport
Cluster 194	PP_0670, PP_3247	BASS	Na+/bileacid symport
Cluster 289	PP_0026, PP_4774	CDF	Co2+/Cd2+/Zn2+, Me2+ transport
Cluster 400	PP_0147, PP_2057	CitMHS	Mn2+/citrate transport
Cluster 66	PP_1467, PP_1587, PP_4974, PP_5066	CPA1	Na+/H+ symport
Cluster 66	PP_0713, PP_3311, PP_5246, PP_5355	CPA2	Na+/H+ symport
Cluster 342	PP_2228, PP_2230	CPA3	Multicomponent K+/H+ antiport
Cluster 240	PP_2443, PP_5131	DAACS	Na+/dicarboxylate symport
Cluster 61	PP_1132, PP_3958	NhaA	Na+/H+ antiport
Cluster 236	PP_0043, PP_2410, PP_3302, PP_5173 , PP_1517, PP_5387	RND	Co2+/Zn2+/Cd2+, Me2+/drug, Ag+/Cu2+ efflux
Cluster 1	PP_1743, PP_2797, PP_3272, PP_4524, PP_4946	SSS	Na+/solute symport
Cluster 52	PP_3953, PP_4507	TrK	K+ ion transport
Organism	P.aeruginosa PA01
Sequence Cluster	Entries of metal transporters	Transporter family	Predicted Role
Cluster 343	PA2407, PA5498	ABC	Mn2+/Zn2+ transport, Zn2+,
Cluster 280	PA2913, PA4045	ABC	Fe3+ transport
Cluster 112	PA4687, PA5217	ABC	Fe3+ transport
Cluster 67	PA1549, PA1429, PA1634, PA2435, PA3920, PA3690 PA4825,	P-type ATPase	Me2+, K+, Cu2+, Cd2+, Mg2+ transport
Cluster 291	PA1773, PA1873	MIT	Mg2+/Co2+ transport
Cluster 115	PA0742, PA1496	VIC	K+ ion transport
Cluster 219	PA2252, PA2533, PA3641	AGCS	Na+/Ala/ Gly symport
Cluster 223	PA1650, PA3264	BASS	Na+/bile acid symport
Cluster 92	PA0397, PA1297, PA3963	CDF	Me2+ transport
Cluster 165	PA2135, PA3660, PA3739, PA3887, PA5021	CPA1	Na+/H+ antiport
Cluster 165	PA1207,PA5518, PA5529	CPA2	K+ ion transport, Na+/H+ antiport
Cluster 235	PA0809, PA4334	Nramp	Mn2+ transport
Cluster 325	PA4822, PA5473	PNaS	Na+/phosphate symport
Cluster 181	PA0158, PA2520	RND	Me2+ transport
Cluster 138	PA0287, PA0783	SSS	Na+/solute symport
Organism	P.syringae DC3000
Sequence Cluster	Entries of metal transporters	Transporter family	Predicted Role
Cluster 180	PSPTO_0314, PSPTO_3878, PSPTO_0486	ABC	Fe3+ transport
Cluster 157	PSPTO_2635, PSPTO_2141, PSPTO_5268	ABC	Mn2+, Zn2+, transport
Cluster 218	PSPTO_2973, PSPTO_3335	ABC	Mo2+ transport
Cluster 85	PSPTO_5279, PSPTO_5532, PSPTO_0750, PSPTO_2243, PSPTO_1996	P-type ATPase	Cd2+, Cu2+, K+, Me2+ transport
Cluster 248	PSPTO_2295, PSPTO_3701, PSPTO_2064	MIT	Mg2+, Mg2+/Co2+ transport
Cluster 119	PSPTO_0764, PSPTO_4477	CaCA	Ca2+/H+, Na+/Ca2+ transport
Cluster 70	PSPTO_0366, PSPTO_5023, PSPTO_2517	CPA1	Na+/H+ antiport
Cluster 70	PSPTO_5519, PSPTO_2355, PSPTO_4259	CPA2	Na+/H+ exchange, K+ ion efflux
Cluster 222	PSPTO_5174, PSPTO_4533	NhaA	Na+/H+ antiport
Cluster 518	PSPTO_2464, PSPTO_2499	Nramp	Mn2+/Fe2+, Mn2+
Cluster 10	PSPTO_1264, PSPTO_5016, PSPTO_3186	SSS	Na+/solute symport
Cluster 392	PSPTO_0141, PSPTO_8596	ILT	Pb2+ transport
Organism	P.fluorescens Pf-5
Sequence Cluster	Entries of metal transporters	Transporter family	Predicted Role
Cluster 256	PFL_0079, PFL_4173, PFL_6180	ABC	Zn2+, Mn2+/Zn2+
Cluster 117	PFL_3038, PFL_3412, PFL_0574, PFL_5964	ABC	Fe3+ transport
Cluster 103	PFL_0710, PFL_1915, PFL_4571, PFL_4296, PFL_6191, PFL_5892	P-type ATPase	Cu2+, K+, Cd2+ transport
	PFL_4078, PFL_3349	P-type ATPase	Mg2+ transport
Cluster 150	PFL_1872, PFL_4545	MIT	Mg2+/Co2+ transport
Cluster 571	PFL_2185, PFL_3288	ArsB	As3+ transport
Cluster 409	PFL_0722, PFL_0891	CacA	Ca2+/H+, Na+/Ca2+ transport
Cluster 381	PFL_2508, PFL_5419, PFL_0604, PFL_5222	CDF	Me2+ efflux, CZC efflux
Cluster 37	PFL_2499, PFL_0105, PFL_4359	CitMHS	Mg2+/citrate
Cluster 1	PFL_1100, PFL_1172, PFL_4741, PFL_5795, PFL_0488	CPA1	Na+/H+ antiport
Cluster 1	PFL_3608, PFL_6166, PFL_4229, PFL_2495	CPA2	Na+/H+ exchange, K+ ion efflux
Cluster 516	PFL_2611, PFL_2609	CPA3	K+ ion efflux
Cluster 11	PFL_4000, PFL_5882, PFL_0095	DAACS	Na+/dicarboxylate symport, Na+/glutamate symport,
Cluster 31	PFL_3351, PFL_0103	PNaS	Na+/Pi co-transport
Cluster 342	PFL_2558, PFL_5218	RND	Me2+ efflux
Cluster 79	PFL_1573, PFL_1712, PFL_0326, PFL_0496	SSS	Na+/solute symport
Cluster 222	PFL_3255, PFL_5990	ILT	Fe2+ transport, Pb2+ transport

## Sheet: Sheet2
TC No	ORF ID	Genomic location	Orientation	Length	Metal	Annotation	Predicted Role
3.A.1
	PA1861*	2020625 – 2021710	¬	361	Mo2+	Mod C	Mo uptake
	PA 862	2021712 – 2022398	¬	228	Mo2+	Moc B	Mo uptake
	PA1863	2022411 – 2023166	¬	251	Mo2+	Mod A	Mo uptake
	PA2407*	2690159 – 2691112	®	317	Mn2+ /Zn2+	MntA1	Mn/Zn uptake
	PA2408	2691109 – 2691864	®	251	Mn2+ /Zn2+	MntC1	Mn/Zn uptake
	PA2409	2691861 – 2692766	®	301	Mn2+ /Zn2+	MntB1	Mn/Zn uptake
	PA2410	2692763 – 2693680	®	305	Mn2+ /Zn2+	MntA2	Mn/Zn uptake
	PA 912*	3268056 – 3268829	®	257	Fe (III)	hyp	Fe (III) uptake
	PA2914	3269794 – 3270825	®	343	Fe (III)	hyp	Fe (III) uptake
	PA2913	3268826 – 3269797	®	323	Fe (III)	hyp	Fe (III) uptake
	PA3394*	3800198 – 3801112	®	304	Cu2+	NosF	Cu uptake
	PA3395	3801103 – 3801930	®	275	Cu2+	NosY	Cu uptake
