# Supplementary material for: A comparative analysis of metal transportomes from metabolically versatile Pseudomonas
Source: BMC Res Notes. 2008 Sep 24;1:88. doi: 10.1186/1756-0500-1-88 (PMC2573884; doi:10.1186/1756-0500-1-88)
Supplement: Additional file 6 — Metal transporters exhibiting GI associated features from P.putida KT2440. Description: This table lists out the metal transporters with GI associated features from P.putida KT2440 and provides evidence for the metal transporters with strong and weak GI features. [file 1756-0500-1-88-S6.xls]

## Sheet: Sheet1
Metal Transporters with GI associated features in P.putida KT2440
Mean %G+C: 61.82; Cut off - High: 65.3, Low: 58.34; SD- STD DEV:4.04; Dinucleotide bias: Indicates dinucleotide bias above 1 STD DEV
	Refers to previously reported metal transporters on GI's
	Refers to metal transporters identified on GI's (in this study)
	Refers to metal transporters with highly significant GI associated features implicating their presence on Genomic islands (identified in this study).
	Refers to metal transporters with weak GI associated features
Metal Transporters located within the previously reported 105 GI's in P.putida KT2440			%G+C	SD	From	To	Predicted role
1	16000	PP_0026	58.06	0	30431	31336	Co/Cd/Zn transport
1	16000	PP_0041	58.36	0	43527	45524	Cd uptake
1	16000	PP_0043	58	0	46213	49374	Co/Zn/Cd efflux
		PP_0044	60.03	0	49402	50649	Co/Zn/Cd efflux
		PP_0045	60.14	0	50721	51989	Co/Zn/Cd efflux
23	1296000	PP_1132	62.73	0	1295052	1296245	Na+/H+ antiporter
34	2162000	PP_1929	62.77	0	2175256	2176539	As, Sb efflux
40	2535000	PP_2230	64.33	0	2536120	2539035	Multicomponent K+/H+ antiport
		PP_2228	65.06	0	2534100	2535779	Multicomponent K+/H+ antiport
		PP_2229	61.74	0	2535776	2536120	Multicomponent K+/H+ antiport
55	3341000	PP_2955	60.31	0	3358768	3359679	Mg/Co transport
55	3341000	PP_2968	60.93	0	3371771	3370641	Ni efflux
66	3781000	PP_3342	65.33	0	3779547	3781121	Ni uptake
		PP_3343	65.39	0	3781123	3782064	Ni uptake
		PP_3344	66.9	1	3782061	3782906	Ni uptake
		PP_3345	64.33	0	3782907	3783677	Ni uptake
		PP_3346	66.79	1	3783674	3784495	Ni uptake
93	5139000	PP_4524	62.97	0	5138907	5140286	Na+/pantothenate transport
99	5552000	PP_4882	65.07	0	5550769	5552334	Fe(III) transporter	port
102	5851000	PP_5131	63.86	0	5853972	5855363	Na+/dicarboxylate transport
104	6128000	PP_5385	63.88	0	6137536	6138786	Ag/Cu efflux
		PP_5386	62.05	0	6138786	6140255	Ag/Cu efflux
		PP_5387	61.73	0	6140255	6143418	Ag/Cu efflux
104	6128000	PP_5394	59.98	ND	6148147	6150675	Ag/Cu efflux
Metal Transporters with anomalous %G+C exhibiting other GI associated features (identified in this study)
ORF ID	%G+C	Other GI associated features of their genomic regions	Predicted role
PP_0118	65.63	Seven consecutive ORF's with dinucleotide bias (PP_0116 to PP_0122)	Zinc uptake
PP_2416	67.17	Ten consecutive ORF's with dinucleotide bias (PP_2422 to PP_2431) in its vicinity	Fe (III) transport
PP_2417	67.65	Ten consecutive ORF's with dinucleotide bias (PP_2422 to PP_2431) in its vicinity	Fe (III) transport
PP_2418	66.21	Ten consecutive ORF's with dinucleotide bias (PP_2422 to PP_2431) in its vicinity	Fe (III) transport
PP_2408	67.37	Except for anomalous composition no significant feature is associated.	CZC efflux
PP_2409	67.49	Except for anomalous composition no significant feature is associated.	CZC efflux
PP_3802	66.13	Located in proximity of a transposase gene (PP_3793)	Zn/Mn uptake
PP_3830	67.95	Located in proximity of a tRNA gene (lying between PP_3836 / PP_3837)	Mo uptake
PP_5195	66.42	Except for anomalous composition no significant feature is associated.	Fe (III) transport
PP_0586	66.96	Except for anomalous composition no significant feature is associated.	Cu uptake
PP_4159	66.67	Located in a region containing nine consecutive ORF's with a dinucleotide bias (PP_4158 to PP_4167)	K transport
PP_4161	64.07	Located in a region containing nine consecutive ORF's with a dinucleotide bias (PP_4158 to PP_4167)	K transport
PP_4261	67.31	Except for anomalous composition no significant feature is associated.	Cation transport
PP_4774	65.52	Located in a region containing four consecutive ORF's with a dinucleotide bias (PP_4773 to PP_4776)	Cation efflux
PP_2556	66	Located in a region containing six consecutive ORF's (PP_2556 to PP_2561) and transposase genes on either side (PP_2522 and PP_2570)	Chromate efflux
PP_0996	56.14	Except for anomalous composition no significant feature is associated.	Na/glutamate transport
PP_0180	65.52	Preceded by a rRNA gene (between PP_0159 and PP_0160) and eleven consecutive ORF's with dinucleotide bias (PP_0163 to PP_0173), followed by sixteen consecutive ORF's with dinucleotide bias (PP_0184 to PP_0199) and a tRNA gene (between PP_0203 and PP_0204)	Lead uptake
PP_2594	65.82	Part of nine consecutive ORF's with a dinucleotide bias (PP_2590 to PP_2598)	Fe transport
PP_1836	66.4	Part of seven consecutive ORF's with a dinucleotide bias (PP_1831 to PP_1837) and presence of a tRNA gene in its proximity (between PP_1830/PP_1831)
Metal Transporters with normal %G+C exhibiting GI associated features (identified in this study)
PP_2591	64.03	Part of nine consecutive ORF's with a dinucleotide bias (PP_2590 to PP_2598)	Fe transport
PP_2592	64.09	Part of nine consecutive ORF's with a dinucleotide bias (PP_2590 to PP_2598)	Fe transport
PP_2593	64.33	Part of nine consecutive ORF's with a dinucleotide bias (PP_2590 to PP_2598)	Fe transport
PP_3801	62.68	Part of nine consecutive ORF's with a dinucleotide bias (PP_2590 to PP_2598)	Zn/Mn transport
PP_3803	63.33	Presence of an integrase gene (PP_3791) and a transposase gene (PP_3793) in its vicinity	Zn/Mn transport
PP_3828	60.47	Presence of a tRNA gene in its proximity (between PP_3836 and PP_3837)	Mo transport
PP_3829	64.17	Presence of a tRNA gene in its proximity (between PP_3836 and PP_3837)	Mo transport
PP_4881	61.14	Presence of a tRNA gene in its proximity (between PP_4880 and PP_4881)	Fe transport
PP_1843	60.8	Presence of a tRNA gene in its proximity (between PP_1845 and PP_1846)	Mg/Co transport
PP_5135	61.31	Part of five consecutive ORF's with a dinucleotide bias (PP_5131 to PP_5135)	Fe transport
PP_2717	62.85	Part of four consecutive ORF's with a dinucleotide bias (PP_2716 to PP_2719)	As/Sb efflux
PP_3247	61.86	Part of five consecutive ORF's with a dinucleotide bias (PP_3243 to PP_3247)	Na symport
PP_3244	61.01	Part of five consecutive ORF's with a dinucleotide bias (PP_3243 to PP_3247)
PP_0147	62.16	Part of seven consecutive ORF's with a dinucleotide bias (PP_0146 to PP_0152)	Mn transport
PP_3311	61.28	Part of eight consecutive ORF's with a dinucleotide bias (PP_3311 to PP_3318)	K efflux
PP_2225	61.75	Part of eleven consecutive ORF's with a dinucleotide bias (PP_2222 to PP_2232), presence of a transposase gene(PP_2218) and a tRNA/rRNA gene in its proximity (PP_2239 / PP_2240)	K transport
PP_2226	60.57	Part of eleven consecutive ORF's with a dinucleotide bias (PP_2222 to PP_2232), presence of a transposase gene(PP_2218) and a tRNA/rRNA gene in its proximity (PP_2239 / PP_2240)	K transport
PP_2227	62.37	Part of eleven consecutive ORF's with a dinucleotide bias (PP_2222 to PP_2232), presence of a transposase gene(PP_2218) and a tRNA/rRNA gene in its proximity (PP_2239 / PP_2240)	K transport
PP_2443	64.03	Presence of a tRNA gene in its proximity (between PP_2448 and PP_2449)	Na symport
PP_1200	63.58	Presence of a tRNA gene in its proximity (between PP_1202 and PP_1203)	K transport
PP_3958	61.97	Presence of three transposase genes in its proximity (PP_3964, PP_3965 and PP_3966)	Na antiport
PP_4031	62.48	Presence of two transposase genes in its vicinity (PP_4024 and PP_4025)	Na antiport
PP_4471	60.22	Presence of fourteen consecutive ORF's with a dinucleotide bias (PP_4460 to PP_4473), located amidst two tRNA genes (between PP_4468/PP_4469 and PP_4471/PP_4472)	Mg transport
PP_0117	64.11	Seven consecutive ORF's with dinucleotide bias (PP_0116 to PP_0122)	Zinc uptake
PP_0120	62.49	Seven consecutive ORF's with dinucleotide bias (PP_0116 to PP_0122)	Zinc uptake
