# Supplementary material for: A comparative analysis of metal transportomes from metabolically versatile Pseudomonas
Source: BMC Res Notes. 2008 Sep 24;1:88. doi: 10.1186/1756-0500-1-88 (PMC2573884; doi:10.1186/1756-0500-1-88)
Supplement: Additional file 7 — Metal transporters exhibiting GI associated features from P.aeruginosa PA01. Description: This table lists out the metal transporters with GI associated features from P.aeruginosa PA01 and provides evidence for the metal transporters with strong and weak GI features [file 1756-0500-1-88-S7.xls]

## Sheet: Sheet1
Metal Transporters of P.aeruginosa PA01 exhibiting GI associated features
Mean %G+C: 66.74, Cut off - High: 70.22, Low: 63.26; SD-STD DEV :3.98; Dinucleotide bias:indicates the region has a dinucleotide bias above 1 STD DEV
	Refers to metal transporters with highly significant GI associated features implicating their presence on genomic islands
	Refers to metal transporters with weak GI associated features
Metal Transporters of P.aeruginosa PA01 with anomalous %G+C exhibiting other GI associated features
ORF ID	%G+C	Other GI associated features	Predicted role
PA2408	72.75	Except for anomalous composition no significant feature is associated	Mn/Zn uptake
PA2912	71.83	Except for anomalous composition no significant feature is associated	Fe (III) transport
PA2913	70.37	Except for anomalous composition no significant feature is associated	Fe (III) transport
PA2914	72.58	Except for anomalous composition no significant feature is associated	Fe (III) transport
PA3394	72.79	Part of thirteen consecutive ORF's with a dinucleotide bias (PA3394 to PA3406) Preceded by a tRNA gene(lying between PA3368 and PA3369), followed by a transposase gene (PA3434)	Cu transport
PA3395	71.74	Part of thirteen consecutive ORF's with a dinucleotide bias (PA3394 to PA3406) Preceded by a tRNA gene(lying between PA3368 and PA3369), followed by a transposase gene (PA3434)	Cu transport
PA1549	70.89	Part of eleven consecutive ORF's with a dinucleo tide bias (PA1549 to PA1559), preceded by a ribosomal RNA gene (Lying between PA1531 and PA1532)	Cation transport
PA1635	70.83	Except for anomalous composition no significant feature is associated	K transport
PA2435	72.36	Part of ten consecutive ORF's with a dinucleotide bias (PA2430 to PA2439)	Cu transport
PA3920	71.84	Except for anomalous composition no significant feature is associated	Cu transport
PA5268	62.18	Except for anomalous composition no significant feature is associated	Mg/Co transport
PA4289	72.14	Preceded by fifty one consecutive ORF's with a dinucleotide bias (PA4234 to PA4284), presence of two tRNA genes(Lying between PA4276 and PA4277, PA4287 and PA4288), presence of a tRNA and a rRNA gene (between PA4280 and PA4281)	Cr transport
PA2135	71.36	Part of four consecutive ORF's with a bias (PA2135 to PA2138) and preceded by six consecutive ORF's with a bias (PA2125 to PA2130)	Na+/H+ exchange
PA0809	70.92	Part of twenty consecutive ORF's with a bias (PA0808 to PA0827)	Mn transport
Metal Transporters with normal %G+C exhibiting GI associated features in P.aeruginosa PA01
ORF ID	%G+C	GI associated features	Predicted role
PA4687	64.98	Located amidst a tRNA gene (Between PA4673 and PA4674) and a tRNA as well as rRNA gene (Lying between PA4689 and PA4691)	Fe (III) transport
PA4688	68.23	Located amidst a tRNA gene (Between PA4673 and PA4674) and a tRNA as well as rRNA gene (Lying between PA4689 and PA4691)	Fe (III) transport
PA1861	69.24	Part of fourteen ORF's with a dinucleotide bias (PA1848 to PA1864)	Mo transport
PA1862	67.98	Part of fourteen ORF's with a dinucleotide bias (PA1848 to PA1864)	Mo transport
PA1863	66.04	Part of fourteen ORF's with a dinucleotide bias (PA1848 to PA1864)	Mo transport
PA5248	69.98	Part of thirteen consecutive ORF's with a dinucleotide bias (PA5248 to PA5260)	Pb transport
PA3393	69.85	Followed immediately by thirteen consecutive ORF's with a dinucleotide bias (PA3394 to PA3406) Preceded by a tRNA gene(lying between PA3368 and PA3369), followed by a transposase gene (PA3434)	Cu transport
PA1773	65.47	Part of eight consecutive ORF's with a dinucleotide bias (PA1667 to PA1674) and presence of a tRNA gene in its vicinity (between PA1796 and PA1797)	Mg/Co transport
PA1873	65.69	Part of eleven consecutive ORF's with a dinucleotide bias (PA1869 to PA1879)	Mg/Co transport
PA4822	69.54	Part of seven consecutive ORF's with a dinucleotide bias (PA4817 to PA4823)	Na symport
PA3641	64.9	Part of six consecutive ORF's with a dinucleotide bias (PA3639 to PA3644)	Na symport
PA1650	67.56	Part of five consecutive ORF's with a dinucleotide bias (PA1650 to PA1654)	Na symport
PA2026	67.07	Part of fourteen consecutive ORF's with a dinucleotide bias (PA2026 to PA2039)	Na symport
PA3264	68.91	Presence of a tRNA gene in its proximity (between PA3262 and PA3263)	Na symport
PA0397	66.67	Part of seven consecutive ORF's with a dinucleotide bias (PA0392 to PA0398)	Cation transport
PA3660	67.07	Part of ten consecutive ORF's with a dinucleotide bias (PA3660 to PA3669)	Na antiport
PA0913	63.35	Located amidst two tRNA genes (between PA0905/PA0906 and PA0922/PA0923)	Mg transport
PA0917	65.72	Located amidst two tRNA genes (between PA0905/PA0906 and PA0922/PA0923)	K transport
PA1054	66.95	Part of nine consecutive ORF's with a dinucleotide bias (PA1050 to PA1058)	Na antiport
PA1055	67.26	Part of nine consecutive ORF's with a dinucleotide bias (PA1050 to PA1058)	Na antiport
PA1056	68.8	Part of nine consecutive ORF's with a dinucleotide bias (PA1050 to PA1058)	Na antiport
PA1057	64.38	Part of nine consecutive ORF's with a dinucleotide bias (PA1050 to PA1058)	Na antiport
PA1058	67.04	Part of nine consecutive ORF's with a dinucleotide bias (PA1050 to PA1058)	Na antiport
PA1820	66.87	Part of four consecutive ORF's with a dinucleotide bias (PA1819 to PA1822)	Na antiport
