# Supplementary material for: A comparative analysis of metal transportomes from metabolically versatile Pseudomonas
Source: BMC Res Notes. 2008 Sep 24;1:88. doi: 10.1186/1756-0500-1-88 (PMC2573884; doi:10.1186/1756-0500-1-88)
Supplement: Additional file 8 — Metal transporters exhibiting GI associated features from P.fluorescens Pf-5. Description: This table lists out the metal transporters with GI associated features from P.fluorescens Pf-5 and provides evidence for the metal transporters with strong and weak GI features. [file 1756-0500-1-88-S8.xls]

## Sheet: Sheet1
Metal Transporters of P.fluorescens Pf5 exhibiting GI associated features
Mean %G+C: 63.52, Cut off - High: 67.0, Low: 60.04; SD-STD DEV :4.07; Dinucleotide bias:indicates the region has a dinucleotide bias above a predetermined cut off
	Refers to metal transporters with highly significant GI associated features implicating their presence on genomic islands
	Refers to metal transporters with weak GI associated features
Metal Transporters of P.fluorescens Pf5 with anomalous %G+C exhibiting other GI associated features
ORF ID	%G+C	GI associated features of their genomic regions	Predicted Role
PFL_2238	70.48	Part of fifteen consecutive ORF's with a dinucleotide bias (PFL_2224 to PFL_2239)	Fe (III) transport
PFL_3040	69.95	Part of eight consecutive ORF's with a dinucleotide bias (PFL_3033 to PFL_3040) and presence of an integrase gene (PFL_3042) in the vicinity.	Fe (III) transport
PFL_3039	70.52	Part of eight consecutive ORF's with a dinucleotide bias (PFL_3033 to PFL_3040) and presence of an integrase gene (PFL_3042) in the vicinity.	Fe (III) transport
PFL_4174	69.49	Except for anomalous composition no significant feature is associated	Mn/Zn transport
PFL_4176	67.89	Except for anomalous composition no significant feature is associated	Mn/Zn transport
PFL_6179	69.43	Except for anomalous composition no significant feature is associated	Mn/Zn transport
PFL_3414	67.13	Part of three ORF's with anomalous %G+C (PFL_3414 to PFL_3416) and located in proximity to a tRNA gene (between PFL_3424 and PFL_3426)	Mo transport
PFL_4572	68.27	Located along with three other ORF's displaying anomalous compositional features (PFL_4574 to PFL_4576)	K transport
PFL_6191	68.14	Except for anomalous composition no significant feature is associated	Cd transport
PFL_0710	68.04	Located amidst nineteen ORF's with a dinucleotide bias (from PFL_0687 to PFL_0706) and both tRNA & rRNA gene on the other side (Lying between PFL_0734 and PFL_0740)	Cu transport
PFL_2508	67.57	Part of ten consecutive nucleotides with a dinucleotide bias (PFL_2501 to PFL_2510)	Cation efflux
PFL_3149	71.55	Part of nine consecutive ORF's with a dinucleotide bias (PFL_3146 to PFL_3155)	Cr uptake
PFL_0604	59.49	Except for anomalous composition no significant feature is associated	Cation efflux
PFL_2495	67.16	Except for anomalous composition no significant feature is associated	K efflux
PFL_2611	67.28	Present as a part of seven consecutive ORF's with a dinucleotide bias (PFL_2605 to PFL_2611)	K efflux
PFL_2608	67.48	Present as a part of seven consecutive ORF's with a dinucleotide bias (PFL_2605 to PFL_2611)	K efflux
PFL_5812	67.32	Present as a part of five consecutive ORF's with a dinucleotide bias (PFL_5812 to PFL_5816)	Na symport
PFL_2262	68.71	Except for anomalous composition no significant feature is associated	Mn transport
PFL_0820	59.67	Present in proximity to twenty six ORF's having anomalous %G+C (PFL_0822 to PFL_0850) with two distinct tRNA genes (one between PFL_0839/PFL_0842 and the other between PFL_0848/PFL_0850)	Na symport
PFL_3351	68.31	Located amidst four ORF's with a bias (PFL_3351 to PFL_3354), has ten ORF's with a dinucleotide bias in the vicinity (PFL_3335 to PFL_3345)	Na symport
PFL_4499	59.46	Present as a part of eight consecutive ORF's with low %G+C (PFL_4494 to PFL_4505) and has two tRNA genes in proximity (between PFL_4494/PFL_4496 and PFL_4500/PFL_4504)	Mg transport
PFL_4572	68.27	Except for anomalous composition no significant feature is associated	K transport
PFL_4718	58.71	Located amidst seventy four ORF's with dinucleotide bias (PFL_4659 to PFL_4739) on one side and integrase (PFL_4752) plus tRNA genes (PFL_4752/PFL_4754) on the other end	Zn transport
PFL_2871	67.86	Except for anomalous composition no significant feature is associated	Mg transport
Metal Transporters of P.fluorescens Pf5 with normal %G+C exhibiting GI associated features
ORF ID	%G+C	GI associated features of their genomic regions	Predicted Role
PFL_1838	62.1	Part of fifteen consecutive ORF's with a dinucleotide bias (PFL_1836 to PFL_1851) has a integrase gene (PFL_1843) as well as a tRNA gene (between PFL_1840 and PFL_1842) located in its vicinity.	Mg/Co transport
PFL_1872	60.44	Part of nine consecutive ORF's with a dinucleotide bias (PFL_1868 to PFL_1876) and has a integrase gene (PFL_1843) as well as a tRNA gene (between PFL_1840 and PFL_1842) located in its vicinity.	Mg/Co transport
PFL_4407	63.98	Present in proximity of a tRNA gene (between PFL_4401 and PFL_4406) and presence of twelve ORF's with a dinucleotide bias in vicinity (PFL_4414 to PFL_4425)	Na symport
PFL_3827	65.27	Part of thirteen consecutive ORF's with a dinucleotide bias (PFL_3815 to PFL_3827)	Na symport
PFL_5990	65.72	Part of eleven consecutive ORF's with a dinucleotide bias (PFL_5990 to PFL_6000)	Pb transport
PFL_5222	64.21	Presence of four consecutive ORF's with dinucleotide bias (PFL_5222 to PFL_5225)	Cation efflux
PFL_0103	66.85	Presence of four consecutive ORF's with dinucleotide bias (PFL_0100 to PFL_0103)	Na co-transport
PFL_4741	65.25	Located amidst seventy four ORF's with dinucleotide bias (PFL_4659 to PFL_4739) on one side and integrase (PFL_4752) plus tRNA genes (PFL_4752/PFL_4754) on the other end	Na antiport
PFL_5882	66.24	Presence of four consecutive ORF's with dinucleotide bias (PFL_5882 to PFL_5885)	Na symport
PFL_3608	64.08	Part of fifteen ORF's with dinucleotide bias (PFL_3596 to PFL_3611)	Na transport
PFL_2606	64.77	Present as a part of seven consecutive ORF's with a dinucleotide bias (PFL_2605 to PFL_2611)	K efflux
PFL_2607	60.57	Present as a part of seven consecutive ORF's with a dinucleotide bias (PFL_2605 to PFL_2611)	K efflux
PFL_2609	66.84	Present as a part of seven consecutive ORF's with a dinucleotide bias (PFL_2605 to PFL_2611)	K efflux
PFL_2610	64.35	Present as a part of seven consecutive ORF's with a dinucleotide bias (PFL_2605 to PFL_2611)	K efflux
PFL_0350	65.35	Present as a part of three consecutive ORF's (PFL_0348 to PFL_0350) with a tRNA gene in its vicinity (between PFL_0355 and PFL_0357)	Na transport
PFL_1248	63.93	Presence of a tRNA gene in its vicinity (between PFL_1251 and PFL_1254)	K transport
PFL_5813	63.14	Part of five consecutive ORF's with dinucleotide bias (PFL_5812 to PFL_5816)	Na symport
PFL_3038	64.69	Part of eight consecutive ORF's with a dinucleotide bias (PFL_3033 to PFL_3040) and presence of an integrase gene (PFL_3042) in the vicinity.	Fe transport
PFL_1712	61.72	Part of twenty ORF's with a dinucleotide bias (PFL_1710 to PFL_1730)	Na symporter
PFL_0326	65.99	Presence of a tRNA gene in its proximity (between PFL_0323 and PFL_0325)	Na symporter
.PFL_0573	64.78	Presence of a tRNA gene in its proximity (between PFL_0574 and PFL_0577	Fe transport
