# Supplementary material for: A comparative analysis of metal transportomes from metabolically versatile Pseudomonas
Source: BMC Res Notes. 2008 Sep 24;1:88. doi: 10.1186/1756-0500-1-88 (PMC2573884; doi:10.1186/1756-0500-1-88)
Supplement: Additional file 9 — Metal transporters exhibiting GI associated features from P.syringae DC3000. Description: This table lists out the metal transporters with GI associated features from P.syringae DC3000 and provides evidence for the metal transporters with strong and weak GI features. [file 1756-0500-1-88-S9.xls]

## Sheet: Sheet1
Metal Transporters of P.syringae DC3000 exhibiting GI associated features
Mean %G+C: 58.62, Cut off - High: 62.1, Low: 55.14; SD-STD DEV :4.14; Dinucleotide bias:indicates the region has a dinucleotide bias above 1 STD DEV
	Refers to metal transporters with highly significant GI associated features implicating their presence on genomic islands
	Refers to metal transporters with weak GI associated features
Metal Transporters of P.syringae DC3000 with anomalous %G+C exhibiting other GI associated features
ORF ID	%G+C	Other GI associated features of their genomic regions		Predicted role
PSPTO_0141	63.56	Located within sixteen consecutive ORF's having dinucleotide bias (PP_0126 to PP_0141), preceded by two transposase ORF's (PP_0123, PP_0124) and followed by a transposase gene (PP_0171)		Lead uptake
PSPTO_0486	62.28	Located as a part of six ORF's with dinucleotide bias (PSPTO_0488 to PSPTO_0495) and presence of transposase genes in vicinity (PSPTO_0515 and PSPTO_0516)		Fe(III) transport
PSPTO_0487	63.33	Located as a part of six ORF's with dinucleotide bias (PSPTO_0488 to PSPTO_0495) and presence of transposase genes in vicinity (PSPTO_0515 and PSPTO_0516)		Fe(III) transport
PSPTO_0488	62.52	Located as a part of six ORF's with dinucleotide bias (PSPTO_0488 to PSPTO_0495) and presence of transposase genes in vicinity (PSPTO_0515 and PSPTO_0516)		Fe(III) transport
PSPTO_0489	62.93	Located as a part of six ORF's with dinucleotide bias (PSPTO_0488 to PSPTO_0495) and presence of transposase genes in vicinity (PSPTO_0515 and PSPTO_0516)		Fe(III) transport
PSPTO_0750	63.94	Except for anomalous composition no significant feature is associated		Cu uptake
PSPTO_0315	63.57	Except for anomalous composition no significant feature is associated		Fe(III) transport
PSPTO_4259	54.06	Part of fourteen consecutive ORF's with dinucleotide bias (PSPTO_4257 to PSPTO_4275) with transposase proteins (PSPTO_4269 and PSPTO_4270) in proximity		K ion efflux
PSPTO_3089	62.88	Part of five consecutive ORF's with a dinucleotide bias (PSPTO_3089 to PSPTO_3093)		Nickel transport
PSPTO_3090	65.09	Part of five consecutive ORF's with a dinucleotide bias (PSPTO_3089 to PSPTO_3093)		Nickel transport
PSPTO_3091	62.09	Part of five consecutive ORF's with a dinucleotide bias (PSPTO_3089 to PSPTO_3093)		Nickel transport
PSPTO_3257	64.49	Except for anomalous composition no significant feature is associated		Fe(III) transport
PSPTO_3258	65.03	Except for anomalous composition no significant feature is associated		Fe(III) transport
PSPTO_2633	64.67	Except for anomalous composition no significant feature is associated		Mn transport
PSPTO_2634	62.18	Except for anomalous composition no significant feature is associated		Mn transport
PSPTO_2138	63.98	Except for anomalous composition no significant feature is associated		Mn transport
PSPTO_2139	62.67	Except for anomalous composition no significant feature is associated		Mn transport
PSPTO_2140	64.14	Except for anomalous composition no significant feature is associated		Mn transport
PSPTO_2975	63.36	Located amidst a transposase gene (PSPTO_2971) and a tRNA gene (between PSPTO_2976/ PSPTO_2977)		Mo transport
PSPTO_5268	63.03	Except for anomalous composition no significant feature is associated		Zn transport
PSPTO_5532	64.49	Located amidst six ORF's with anomalous %G+C (PSPTO_5532 to PSPTO_5537) and a transposase gene in its vicinity (PSPTO_5543)		Cd transport
PSPTO_1996	64.12	Followed by nine ORF's with a dinucleotide bias (PSPTO_1999 to PSPTO_2009) and two transposase genes (PSPTO_2008 and PSPTO_2010)		Cu transport
PSPTO_2242	63.03	Part of eleven consecutive ORF's with a dinucleotide bias (PSPTO_2242 to PSPTO_2254), preceded by sixteen consecutive ORF's (PSPTO_2224 to PSPTO_2239) with a bias and a transposase gene (PSPTO_2234)		K transport
PSPTO_2243	63.97	Part of eleven consecutive ORF's (PSPTO_2242 to PSPTO_2254), preceded by sixteen consecutive ORF's(PSPTO_2224 to PSPTO_2239) with a transposase gene (PSPTO_2234)		K transport
PSPTO_2244	65.45	Part of eleven consecutive ORF's (PSPTO_2242 to PSPTO_2254), preceded by sixteen consecutive ORF's(PSPTO_2224 to PSPTO_2239) with a transposase gene (PSPTO_2234)		K transport
PSPTO_4477	62.06	Located in vicinity of a transposase gene (PSPTO_4485)		Na/Ca exchange
PSPTO_4790	62.53	Located in vicinity of a transposase gene (PSPTO_4792)		Cation efflux
PSPTO_5023	62.21	Located in vicinity of transposase genes (PSPTO_5018 and PSPTO_5019)		Na/H exchange
PSPTO_3473	62.43	Part of eleven consecutive ORF's with dinucleotide bias (PSPTO_3468 to PSPTO_3478)		K efflux system
PSPTO_3474	60.74	Part of eleven consecutive ORF's with dinucleotide bias (PSPTO_3468 to PSPTO_3478)		K efflux system
PSPTO_3475	56.99	Part of eleven consecutive ORF's with dinucleotide bias (PSPTO_3468 to PSPTO_3478)		K efflux system
PSPTO_3476	63.78	Part of eleven consecutive ORF's with dinucleotide bias (PSPTO_3468 to PSPTO_3478)		K efflux system
PSPTO_5174	64.03	Except for anomalous composition no significant feature is associated		Na/H antiport
PSPTO_4533	62.34	Except for anomalous composition no significant feature is associated		Na/H antiport
PSPTO_2053	62.85	Part of seven consecutive ORF's with a dinucleotide bias (PSPTO_2048 to PSPTO_2054)		Zn transport
Metal Transporters of P.syringae DC3000 with normal %G+C exhibiting GI associated features
PSPTO_0062	60.04	Presence of three transposase genes in its proximity (PSPTP_0055, PSPTO_0056, PSPTO_0058)		Mg symport
PSPTO_2973	60.22	Located amidst a transposase gene (PSPTO_2971) and a tRNA gene (between PSPTO_2976/ PSPTO_2977)		Mo transport
PSPTO_2974	61.97	Located amidst a transposase gene (PSPTO_2971) and a tRNA gene (between PSPTO_2976/ PSPTO_2977)		Mo transport
PSPTO_4280	59.84	Part of four consecutive ORF's with dinucleotide bias (PSPTO_4279 to PSPTO_4282), preceded by fourteen consecutive ORF's with dinucleotide bias (PSPTO_4257 to PSPTO_4275) and transposase proteins (PSPTO_4269 and PSPTO_4270)		Ni efflux
PSPTO_5377	57.91	Presence of seventeen ORF's with a dinucleotide bias (PSPTO_5360 to PSPTO_5376), a tRNA gene (between PSPTO_5364/PSPTO_5365) and two transposase genes (PSPTO_5367 and PSPTO_5368) in proximity.		Na symport
PSPTO_3335	59.74	Located in proximity of a tRNA gene (between PSPTO_3333/ PSPTO_3334) and a transposase gene (PSPTO_3325)		Mo transport
PSPTO_3798	60.42	Presence of a transposase gene in its proximity (PSPTO_3800)		As transport
PSPTO_3898	60.34	Presence of tRNA gene between PSPTO_3896 and PSPTO_3897		Na symport
PSPTO_0118	61.71	Presence of two transposase genes in its proximity (PSPTO_0123, PSPTO_0124)		Na transport
PSPTO_0366	60.56	Located amidst two transposase genes (PSPTO_0358 and PSPTO_0372)		Na antiport
PSPTO_2464	57.32	Located amidst two transposase genes (PSPTO_2460 and PSPTO_2465)		Mn/Fe transport
PSPTO_3993	60.44	Located amidst a tRNA gene (between PSPTO_3990/ PSPTO_3991) and a transposase gene (PSPTO_3996)		K transport
PSPTO_3186	59.54	Presence of a transposase gene in proximity (PSPTO_3194)		Na symport
PSPTO_4514	59.05	Presence of two transposase genes in proximity (PSPTO_4510 and PSPTO_4511)		Na transport
PSPTO_5016	59.68	Presence of two transposase genes in proximity (PSPTO_5018 and PSPTO_5019)		Na symport
PSPTO_5024	61.26	Presence of two transposase genes in proximity (PSPTO_5018 and PSPTO_5019)		K efflux
PSPTO_3472	60.58	Part of eleven consecutive ORF's with dinucleotide bias (PSPTO_3468 to PSPTO_3478) and preceded by transposase genes (PSPTO_3432 and PSPTO_3433)		K efflux system
PSPTO_3474	60.74	Part of eleven consecutive ORF's with dinucleotide bias (PSPTO_3468 to PSPTO_3478) and preceded by transposase genes (PSPTO_3432 and PSPTO_3433)		K efflux system
PSPTO_3475	56.99	Part of eleven consecutive ORF's with dinucleotide bias (PSPTO_3468 to PSPTO_3478) and preceded by transposase genes (PSPTO_3432 and PSPTO_3433)		K efflux system
PSPTO_1846	58.35	Part of seven consecutive ORF's with dinucleotide bias (PSPTO_1846 to PSPTO_1852), located amidst two tRNA genes (between PSPTO_1844/PSPTO_1845 and PSPTO_1849/PSPTO_1850)		Mg transport
