# Supplementary material for: A comparative analysis of metal transportomes from metabolically versatile Pseudomonas
Source: BMC Res Notes. 2008 Sep 24;1:88. doi: 10.1186/1756-0500-1-88 (PMC2573884; doi:10.1186/1756-0500-1-88)
Supplement: Additional file 10 — Role of HGT in paralogous expansion and acquisition of novel transporter families in Pseudomonas. Description: This table demarcates the role of HGT in paralogous expansion and acquisition of novel transporter families in each of the four Pseudomonas species. [file 1756-0500-1-88-S10.xls]

## Sheet: Sheet1
Metal Transporter Families that underwent "Paralogous Expansion" through HGT
Metal Transporter Family	P.fluorescens	P.putida	P.aeruginosa	P.syringae
CPA1 family	PFL_4741	NA	PA3660	PSPTO_5023, PSPTO_0366
CPA2 family	PFL_3608	PP_3311	NA	PSPTO_4259
DAACS family	NA	PP_5131	NA	NA
NhaA family	NA	PP_1132	NA	NA
SSS family	PFL_1712, PFL_0326	PP_4524	NA	PSPTO_5016, PSPTO_3186
Kdp system (P-type ATPase)	NA	PP_4159, 4161	NA	PSPTO_2242, 2243, 2244
CPA3 family (K transport)	NA	PP_2228, 2229, 2230	NA	PSPTO_3472, 3473, 3474, 3475, 3476
MIT family	PFL_1838, PFL_1872	PP_1843, PP_2955	PA1873	NA
CaCA family	NA	NA	NA	PSPTO_4477
ABC transporters (Zn/Mn)	NA	PP_3801, 3802, 3803	NA	NA
ZIP family	PFL_4718	PP_1836	NA	NA
Nramp family	NA	NA	PA0809	PSPTO_2464
ABC transporters (Fe)	PFL_2238, PFL_0573,	PP_4881, 4882	PA4687, PA4688	NA
	PFL_3038, 3039, 3040
Cu P-type ATPases : CuPATP1	PFL_0710	NA	NA	NA
CuPATP2	NA	PP_5394	PA2435	PSPTO_1996
Cd P-type ATPase:	NA	PP_0041 (CadA1)	NA	PSPTO_5532 (CadA2)
ILT superfamily	NA	NA	NA	PSPTO_0141
ArsB family	NA	PP_1929	NA	NA
CDF family	PFL_2508	PP_0026	NA	PSPTO_4790
RND family	NA	PP_0043	NA	NA
Metal Transporter Families acquired through HGT
Metal Transporter Family	P.fluorescens	P.putida	P.aeruginosa	P.syringae
CPA3 family (Na transport)	NA	NA	PA1054 to PA1059	NA
BASS family	PFL_3827, PFL_4407	NA	PA2026	PSPTO_3898
NhaB family	NA	PP_4031	NA	NA
NSS family	NA	NA	NA	PSPTO_4514
Kup family	PFL_1248	PP_1200	PA0917	PSPTO_3993
MScS family	NA	NA	NA	PSPTO_5024
MgtE family	PFL_4499	PP_4471	PA0913	PSPTO_1846
CitMHS family	NA	NA	NA	PSPTO_0062
ABC transporter (Cu)	NA	NA	PA3393, 3394,3395	NA
NiCoT family	NA	PP_2968	NA	NA
ABC transporter (Mo)	NA	PP_3828	PA1863	PSPTO_2973, PSPTO_3335
Chr family	PFL_3149	NA	PA4289	NA
ILT superfamily	PFL_5990	PP_0180	PA5248	PSPTO_0141
P-type ATPase (Cu transport )	NA	NA	PA1549	NA
